# Supplementary material for: Forage grass growth under future climate change scenarios affects fermentation and ruminant efficiency
Source: Sci Rep. 2022 Mar 15;12:4454. doi: 10.1038/s41598-022-08309-7 (PMC8924208; doi:10.1038/s41598-022-08309-7)
Supplement: Supplementary file 2 — Supplementary Information 2. [file 41598_2022_8309_MOESM2_ESM.xlsx]

## Sheet: Table S2. Supplementary Materia
AMDIS.name	RI	RT	lOffset	rOffset	QIon	ValIon1	ValIon2	IUPAC.name	Root	Level1	Level2	Level3	Level4	Taxon	MDA.cntr20	MDA.cntr50	MDA.drought	MDA.flood	MDA.heat	MeanDecreaseAccuracy.Condition	MeanDecreaseGini.Condition	MDA.R1	MDA.R2	MDA.R3	MeanDecreaseAccuracy.Rep	MeanDecreaseGini.Rep
(2E,4E)-3,7-Dimethyl-2,4-octadiene	1027.2	24.4011	0.06	0.07	95	67	138	(2E,4E)-3,7-dimethylocta-2,4-diene-Isomer1	VOC	Alkene	Open-chain	Branched		l0_VOC|l1_Alkene|l2_Open-chain|l3_Branched|l4_|l5_(2E,4E)-3,7-dimethylocta-2,4-diene-Isomer1	-2.73548	12.6314	0.227853	3.26625	4.20646	9.33574	0.146579	45.7545	35.089	33.4715	46.6535	7.20659
(2E,4E)-3,7-Dimethylocta-2,4-diene	1010.6	23.7	0.1	0.06	95	67	82	(2E,4E)-3,7-dimethylocta-2,4-diene-Isomer2	VOC	Alkene	Open-chain	Branched		l0_VOC|l1_Alkene|l2_Open-chain|l3_Branched|l4_|l5_(2E,4E)-3,7-dimethylocta-2,4-diene-Isomer2	-10.9069	42.6988	9.51328	35.473	9.19913	46.5057	0.548979	31.4437	27.3644	18.1608	33.3756	3.39835
1,2-Benzisothiazole	1254.4	33.3933	0.05	0.07	135	108	69	1,2-benzothiazole	VOC	Sulfurous	Azole			l0_VOC|l1_Sulfurous|l2_Azole|l3_|l4_|l5_1,2-benzothiazole	3.72418	20.8555	13.7119	10.6218	7.48223	26.0437	0.304554	6.22606	2.77606	5.11964	7.2846	0.0627952
1,3,7-Octatriene, 2,7-dimethyl-	1020.8	24.13	0.05	0.05	81	79	41	2,7-dimethylocta-1,3,7-triene	VOC	Alkene	Open-chain	Branched		l0_VOC|l1_Alkene|l2_Open-chain|l3_Branched|l4_|l5_2,7-dimethylocta-1,3,7-triene	-9.45268	24.8937	1.42514	22.1197	-0.17369	23.3548	0.260469	7.30146	5.21864	6.0219	8.9412	0.105249
1,3-Hexadiene, 3-ethyl-2,5-dimethyl-	1014.8	23.8794	0.05	0.05	67	81	109	3-ethyl-2,5-dimethylhexa-1,3-diene	VOC	Alkene	Open-chain	Branched		l0_VOC|l1_Alkene|l2_Open-chain|l3_Branched|l4_|l5_3-ethyl-2,5-dimethylhexa-1,3-diene	10.1652	8.08045	8.51304	4.57119	6.19513	17.1076	0.172144	8.15577	3.59827	2.52722	8.68154	0.0753022
1,3-Octadiene	828.2	15.2943	0.05	0.06	54	67	41	Octa-1,3-diene	VOC	Alkene	Open-chain	Unbranched		l0_VOC|l1_Alkene|l2_Open-chain|l3_Unbranched|l4_|l5_Octa-1,3-diene	72.0153	61.312	180.513	103.209	80.784	201.709	7.48825	8.05613	1.84447	5.27031	8.34678	0.098652
1,3-Pentadiene	520.9	4.88	0.05	0.06	67	53	39	Penta-1,3-diene	VOC	Alkene	Open-chain	Unbranched		l0_VOC|l1_Alkene|l2_Open-chain|l3_Unbranched|l4_|l5_Penta-1,3-diene	123.636	51.544	79.8578	83.618	125.791	146.006	4.24359	1.18608	1.27361	1.3225	2.25666	0.0119835
1,6-Octadiene, 2,6-dimethyl-, (Z)-	992.1	22.8775	0.04	0.05	67	41	82	(6Z)-2,6-dimethylocta-1,6-diene	VOC	Alkene	Open-chain	Branched		l0_VOC|l1_Alkene|l2_Open-chain|l3_Branched|l4_|l5_(6Z)-2,6-dimethylocta-1,6-diene	15.3103	-10.0854	25.6041	16.5492	21.6759	32.4803	0.5116	1.70687	-1.48386	-1.26195	-0.0795109	0.0281336
1,6-Octadiene, 3,7-dimethyl-, (S)-	945.9	20.8	0.05	0.06	41	55	67	(3S)-3,7-dimethylocta-1,6-diene	VOC	Alkene	Open-chain	Branched		l0_VOC|l1_Alkene|l2_Open-chain|l3_Branched|l4_|l5_(3S)-3,7-dimethylocta-1,6-diene	23.7202	3.38282	14.8583	26.2044	13.359	36.6046	0.425582	2.69009	10.3296	8.55809	11.4965	0.205386
1,7-Octadiene, 2,7-dimethyl-	NA	20.15	0.05	0.06	67	82	41	2,7-dimethylocta-1,7-diene	VOC	Alkene	Open-chain	Branched		l0_VOC|l1_Alkene|l2_Open-chain|l3_Branched|l4_|l5_2,7-dimethylocta-1,7-diene	6.74283	6.11248	7.32996	9.19449	4.79488	15.5467	0.170683	-0.836831	3.32277	7.09117	6.85982	0.0726747
1-Butanol	647.8	8.1275	0.05	0.15	56	31	41	Butan-1-ol	VOC	Alcohol	Monohydric	Primary		l0_VOC|l1_Alcohol|l2_Monohydric|l3_Primary|l4_|l5_Butan-1-ol	9.76568	22.4469	2.33668	36.877	39.518	49.0014	0.537664	9.93914	10.696	11.9432	14.1032	0.503766
1-Butanol, 3-methyl-	737.4	11.11	0.05	0.09	55	42	41	3-methylbutan-1-ol	VOC	Alcohol	Monohydric	Primary		l0_VOC|l1_Alcohol|l2_Monohydric|l3_Primary|l4_|l5_3-methylbutan-1-ol	4.95903	27.5789	35.9388	41.8136	53.0144	66.3505	0.931539	23.0246	22.0882	16.1166	25.5258	2.49661
1-Butene, 3-methyl-	502.9	4.43	0.04	0.05	55	27	70	3-methylbut-1-ene	VOC	Alkene	Open-chain	Branched		l0_VOC|l1_Alkene|l2_Open-chain|l3_Branched|l4_|l5_3-methylbut-1-ene	43.6268	15.0702	30.5292	17.1853	39.4838	52.4416	0.610802	2.8827	-1.93593	3.06516	2.65803	0.0164691
1-Dodecanethiol	1553.7	43.3733	0.05	0.06	55	43	69	Dodecane-1-thiol	VOC	Sulfurous	Thiol			l0_VOC|l1_Sulfurous|l2_Thiol|l3_|l4_|l5_Dodecane-1-thiol	58.5081	22.8333	76.6424	36.0932	44.3044	82.7461	1.5819	0.378243	0.53073	0.712183	0.73198	0.0170436
1-Dodecanol	1493.4	41.52	0.05	0.06	55	43	69	Dodecan-1-ol	VOC	Alcohol	Monohydric	Primary		l0_VOC|l1_Alcohol|l2_Monohydric|l3_Primary|l4_|l5_Dodecan-1-ol	20.166	18.2439	27.2855	22.0469	7.40285	38.4496	0.476113	4.95069	1.86935	3.82067	5.61568	0.0352889
1-Dodecene	NA	31.0212	0.05	0.05	41	43	55	Dodec-1-ene	VOC	Alkene	Open-chain	Unbranched		l0_VOC|l1_Alkene|l2_Open-chain|l3_Unbranched|l4_|l5_Dodec-1-ene	10.537	8.91853	5.66388	11.245	4.96348	18.6453	0.209259	5.00528	12.2992	10.2319	14.8936	0.237163
1-Heptene	683.9	9.04275	0.05	0.05	41	56	55	Hept-1-ene	VOC	Alkene	Open-chain	Unbranched		l0_VOC|l1_Alkene|l2_Open-chain|l3_Unbranched|l4_|l5_Hept-1-ene	1.59764	-1.13801	-1.28226	12.383	13.3085	10.3914	0.296614	1.44791	3.89085	1.23242	4.03303	0.0279803
1-Hexadecanol	1887.3	52.7075	0.05	0.07	55	43	83	Hexadecan-1-ol	VOC	Alcohol	Monohydric	Primary		l0_VOC|l1_Alcohol|l2_Monohydric|l3_Primary|l4_|l5_Hexadecan-1-ol	8.6724	-8.99204	1.74023	5.45295	11.0716	7.75124	0.201679	0.674608	4.59164	1.73687	4.33297	0.0224659
1-Hexanol	872.3	17.396	0.05	0.07	56	43	31	Hexan-1-ol	VOC	Alcohol	Monohydric	Primary		l0_VOC|l1_Alcohol|l2_Monohydric|l3_Primary|l4_|l5_Hexan-1-ol	21.2148	66.1741	0.176422	1.04537	4.53815	58.7454	0.780307	2.62627	0.244459	2.53033	3.24764	0.0290433
1-Hexanol, 2-ethyl-	1031.8	24.6013	0.05	0.06	57	41	43	2-ethylhexan-1-ol	VOC	Alcohol	Monohydric	Primary		l0_VOC|l1_Alcohol|l2_Monohydric|l3_Primary|l4_|l5_2-ethylhexan-1-ol	24.4962	4.10866	0.542686	12.0586	6.75149	23.9465	0.262612	4.62399	2.32342	0.512539	4.67987	0.0308251
1-Octadecanol	2087	57.7	0.05	0.06	55	43	57	Octadecan-1-ol	VOC	Alcohol	Monohydric	Primary		l0_VOC|l1_Alcohol|l2_Monohydric|l3_Primary|l4_|l5_Octadecan-1-ol	-0.269933	-3.83446	0.691696	14.8113	7.51576	11.2331	0.202775	3.47395	8.44945	1.41717	8.46922	0.0523832
1-Octanol	1074.2	26.38	0.05	0.05	56	55	41	Octan-1-ol	VOC	Alcohol	Monohydric	Primary		l0_VOC|l1_Alcohol|l2_Monohydric|l3_Primary|l4_|l5_Octan-1-ol	-6.53954	16.0205	26.9049	9.94595	1.17668	24.6953	0.246371	0.734387	-1.00618	2.53851	1.90807	0.0140221
1-Octene	791.3	13.5591	0.05	0.04	43	41	55	Oct-1-ene	VOC	Alkene	Open-chain	Unbranched		l0_VOC|l1_Alkene|l2_Open-chain|l3_Unbranched|l4_|l5_Oct-1-ene	6.58343	24.9643	34.3741	59.0482	11.8945	62.6309	1.19005	-0.40072	0.310542	1.27939	0.44884	0.0163149
1-Octene, 3,7-dimethyl	973.4	22.05	0.05	0.06	55	70	56	3,7-dimethyloct-1-ene	VOC	Alkene	Open-chain	Branched		l0_VOC|l1_Alkene|l2_Open-chain|l3_Branched|l4_|l5_3,7-dimethyloct-1-ene	-0.715897	11.7297	1.13983	10.0683	2.01245	12.7242	0.230815	3.5176	0.748805	3.62818	5.10254	0.0294729
1-Pentanethiol	824.2	15.107	0.05	0.06	42	55	70	Pentane-1-thiol	VOC	Sulfurous	Thiol			l0_VOC|l1_Sulfurous|l2_Thiol|l3_|l4_|l5_Pentane-1-thiol	10.0601	24.3928	3.93114	29.7631	37.0761	45.976	0.685328	2.69032	-1.02908	-0.883642	1.00244	0.0204893
1-Pentanol	769.6	12.58	0.05	0.05	42	55	41	Pentan-1-ol	VOC	Alcohol	Monohydric	Primary		l0_VOC|l1_Alcohol|l2_Monohydric|l3_Primary|l4_|l5_Pentan-1-ol	9.00648	0.429389	-2.72131	10.1111	24.2508	20.3886	0.281101	3.37147	3.0172	0.542508	3.66713	0.029837
1-Penten-3-ol	678.8	8.871	0.05	0.05	57	29	27	Pent-1-en-3-ol	VOC	Alcohol	Monohydric	Secondary		l0_VOC|l1_Alcohol|l2_Monohydric|l3_Secondary|l4_|l5_Pent-1-en-3-ol	80.708	39.943	19.5492	25.7896	88.2653	96.893	2.08385	7.08215	2.24981	1.00825	6.82903	0.0546447
1-Pentene, 2,4,4-trimethyl-	713.4	10.0133	0.07	0.12	57	41	29	2,4,4-trimethylpent-1-ene	VOC	Alkene	Open-chain	Branched		l0_VOC|l1_Alkene|l2_Open-chain|l3_Branched|l4_|l5_2,4,4-trimethylpent-1-ene	-15.6719	28.014	0.894796	15.4729	11.8619	22.9274	0.419816	6.10425	1.41921	3.23535	5.98807	0.0700809
1-Propanol	533.5	5.19473	0.05	0.05	42	59	41	Propan-1-ol	VOC	Alcohol	Monohydric	Primary		l0_VOC|l1_Alcohol|l2_Monohydric|l3_Primary|l4_|l5_Propan-1-ol	11.0938	7.64746	2.51807	13.1241	25.3151	28.6544	0.249452	11.9857	14.8042	15.7696	18.1074	1.12671
1-Propanol, 2-methyl-	602.4	6.94567	0.08	0.1	43	41	31	2-methylpropan-1-ol	VOC	Alcohol	Monohydric	Primary		l0_VOC|l1_Alcohol|l2_Monohydric|l3_Primary|l4_|l5_2-methylpropan-1-ol	33.8628	16.1944	19.1532	18.6954	16.2807	43.508	0.426767	16.3276	5.49127	12.944	16.9026	0.804206
2(5H)-Furanone	918.2	19.63	0.05	0.06	55	84	54	2H-furan-5-one	VOC	Ketone	Cyclic			l0_VOC|l1_Ketone|l2_Cyclic|l3_|l4_|l5_2H-furan-5-one	12.7599	30.9594	10.0832	10.803	16.2312	35.2228	0.519786	6.05155	2.3185	2.1993	6.13412	0.0603399
2,4-Dimethylfuran	715.4	10.1086	0.05	0.07	96	67	95	2,4-dimethylfuran	VOC	Furan				l0_VOC|l1_Furan|l2_|l3_|l4_|l5_2,4-dimethylfuran	118.441	36.4711	28.4109	42.374	34.9557	125.395	1.74295	53.8686	42.5216	62.9577	62.7951	12.3619
2,4-Hexadiene, (E,Z)-	632.4	7.714	0.05	0.05	67	82	39	(2Z,4E)-hexa-2,4-diene	VOC	Alkene	Open-chain	Unbranched		l0_VOC|l1_Alkene|l2_Open-chain|l3_Unbranched|l4_|l5_(2Z,4E)-hexa-2,4-diene	309.747	56.2279	169.454	123.476	148.819	295.785	10.5363	4.61285	4.53918	4.95351	7.16611	0.044191
2,4-Octadiene	855.5	16.5971	0.05	0.07	81	68	79	Octa-2,4-diene	VOC	Alkene	Open-chain	Unbranched		l0_VOC|l1_Alkene|l2_Open-chain|l3_Unbranched|l4_|l5_Octa-2,4-diene	-4.35254	25.0091	1.60074	20.3755	19.4682	31.3571	0.248612	11.5791	11.599	13.3043	14.5671	0.795496
2,5-Furandione, 3-methyl-	952.5	21.1	0.05	0.07	39	68	40	3-methylfuran-2,5-dione	VOC	Ketone	Cyclic			l0_VOC|l1_Ketone|l2_Cyclic|l3_|l4_|l5_3-methylfuran-2,5-dione	11.326	21.3974	-0.793787	27.5219	10.1607	33.7698	0.348855	5.74494	2.48452	4.31508	6.8601	0.0510359
2,6-Dimethyl-2-trans-6-octadiene	985	22.65	0.05	0.06	69	41	95	2,6-dimethylocta-2,6-diene	VOC	Alkene	Open-chain	Branched		l0_VOC|l1_Alkene|l2_Open-chain|l3_Branched|l4_|l5_2,6-dimethylocta-2,6-diene	21.5294	12.0273	1.71076	21.2654	11.3541	27.9293	0.31156	5.97348	-0.168822	3.22903	5.53221	0.0382994
2,6-Octadiene	811.7	14.5	0.05	0.06	55	39	81	Octa-2,6-diene	VOC	Alkene	Open-chain	Unbranched		l0_VOC|l1_Alkene|l2_Open-chain|l3_Unbranched|l4_|l5_Octa-2,6-diene	9.84007	12.1588	-2.06671	15.1784	37.4483	37.0528	0.556065	2.61725	0.439709	1.21562	2.13283	0.0224528
2,6-Octadiene, 2,6-dimethyl-	998.3	23.25	0.05	0.07	69	41	95	2,6-dimethylocta-2,6-diene	VOC	Alkene	Open-chain	Branched		l0_VOC|l1_Alkene|l2_Open-chain|l3_Branched|l4_|l5_2,6-dimethylocta-2,6-diene	19.3401	7.7904	1.30427	19.485	-0.446974	23.8026	0.246356	7.33359	-0.0305763	4.05424	7.29159	0.0741838
2-Butanol	572.9	6.2025	0.08	0.08	45	59	31	Butan-2-ol	VOC	Alcohol	Monohydric	Secondary		l0_VOC|l1_Alcohol|l2_Monohydric|l3_Secondary|l4_|l5_Butan-2-ol	-5.51546	13.224	24.0553	10.9977	13.1985	27.7972	0.354618	35.9514	16.3752	32.247	37.9249	4.44225
2-Butanone	567	6.0636	0.05	0.08	43	72	29	Butan-2-one	VOC	Ketone	Open-chain	Saturated		l0_VOC|l1_Ketone|l2_Open-chain|l3_Saturated|l4_|l5_Butan-2-one	30.265	34.6734	4.50878	73.2375	-10.0256	69.6329	1.15212	9.63016	30.7852	26.9411	31.7769	3.02098
2-Butenal	636.4	7.8088	0.05	0.1	41	70	39	Buten-2-al	VOC	Aldehyde	Open-chain			l0_VOC|l1_Aldehyde|l2_Open-chain|l3_|l4_|l5_Buten-2-al	32.3604	6.50988	11.3444	30.3701	49.6137	57.4873	0.920357	4.35808	2.46051	5.02133	6.38721	0.100899
2-Cyclopenten-1-one	841	15.9	0.04	0.08	82	39	54	Cyclopent-2-en-1-one	VOC	Ketone	Cyclic			l0_VOC|l1_Ketone|l2_Cyclic|l3_|l4_|l5_Cyclopent-2-en-1-one	12.0346	9.97106	-4.21347	1.75348	0.229121	8.82846	0.221283	3.73132	-0.00883188	2.45991	3.96726	0.0189945
2-Decenal, (Z)-	1271.8	34.025	0.05	0.06	41	43	55	(Z)-dec-2-enal	VOC	Aldehyde	Open-chain			l0_VOC|l1_Aldehyde|l2_Open-chain|l3_|l4_|l5_(Z)-dec-2-enal	1.77414	11.8701	4.29648	23.5177	2.11032	22.0605	0.226284	3.74893	1.69354	3.7395	4.56872	0.0233704
2-Ethylhexyl salicylate	1823.5	51.0435	0.05	0.05	120	138	121	2-ethylhexyl 2-hydroxybenzoate	VOC	Ester				l0_VOC|l1_Ester|l2_|l3_|l4_|l5_2-ethylhexyl 2-hydroxybenzoate	2.8855	12.4132	12.1845	9.94033	27.634	30.1199	0.454508	6.8154	5.127	11.1223	12.0099	0.219813
2-Heptanone	893.4	18.4144	0.05	0.08	43	58	71	Heptan-2-one	VOC	Ketone	Open-chain	Saturated		l0_VOC|l1_Ketone|l2_Open-chain|l3_Saturated|l4_|l5_Heptan-2-one	4.30631	7.6631	-3.89777	7.56477	-1.14233	7.71071	0.144666	0.236899	0.313734	1.57101	1.34856	0.0094403
2-Heptene, (E)-	706.1	9.696	0.05	0.06	55	41	69	(E)-hept-2-ene	VOC	Alkene	Open-chain	Unbranched		l0_VOC|l1_Alkene|l2_Open-chain|l3_Unbranched|l4_|l5_(E)-hept-2-ene	44.1734	19.1789	25.0696	5.65157	16.3941	52.9401	0.711278	5.35929	-0.71942	4.2899	5.595	0.0538775
2-Methyl-1-butene	506.8	4.54267	0.04	0.07	55	42	39	2-methylbut-1-ene	VOC	Alkene	Open-chain	Branched		l0_VOC|l1_Alkene|l2_Open-chain|l3_Branched|l4_|l5_2-methylbut-1-ene	63.1164	-10.1857	56.4393	21.3681	56.8594	74.5909	1.28107	2.56409	2.95283	4.54364	5.07908	0.0338413
2-Nonanone, 3-(hydroxymethyl)-	1095.2	27.27	0.04	0.06	58	43	71	3-(hydroxymethyl)nonan-2-one	VOC	Ketone	Open-chain	Saturated		l0_VOC|l1_Ketone|l2_Open-chain|l3_Saturated|l4_|l5_3-(hydroxymethyl)nonan-2-one	9.48904	8.08594	1.23075	14.6014	-3.65306	14.3204	0.24477	1.31006	1.35895	1.6757	2.28177	0.0121445
2-Nonene, (E)-	906.9	19	0.04	0.03	55	41	56	(E)-non-2-ene	VOC	Alkene	Open-chain	Unbranched		l0_VOC|l1_Alkene|l2_Open-chain|l3_Unbranched|l4_|l5_(E)-non-2-ene	10.7922	10.5979	-1.45573	0.126353	-2.55257	9.82659	0.181341	4.57966	3.11621	0.183794	4.41091	0.0231766
2-Octanone	994.6	22.98	0.05	0.07	43	58	41	Octan-2-one	VOC	Ketone	Open-chain	Saturated		l0_VOC|l1_Ketone|l2_Open-chain|l3_Saturated|l4_|l5_Octan-2-one	7.15292	8.98381	6.25802	6.95936	-1.28336	13.4606	0.163605	2.01839	2.1087	1.00677	2.72025	0.0130876
2-Octene, (E)-	806.6	14.27	0.1	0.07	55	41	56	(E)-oct-2-ene	VOC	Alkene	Open-chain	Unbranched		l0_VOC|l1_Alkene|l2_Open-chain|l3_Unbranched|l4_|l5_(E)-oct-2-ene	15.4821	35.0681	17.1707	44.6634	7.37122	53.8889	0.611848	1.08878	2.26219	3.55994	4.0722	0.0317917
2-Octene, (Z)-	799.5	13.925	0.05	0.08	55	41	56	(Z)-oct-2-ene	VOC	Alkene	Open-chain	Unbranched		l0_VOC|l1_Alkene|l2_Open-chain|l3_Unbranched|l4_|l5_(Z)-oct-2-ene	44.8393	44.5398	11.5964	35.1944	24.5738	64.5772	0.849989	6.0006	1.02922	6.54633	7.05803	0.0937479
2-Octene, 3,7-dimethyl-, (Z)-	968.5	21.82	0.05	0.06	70	41	55	(Z)-3,7-dimethyloct-2-ene	VOC	Alkene	Open-chain	Branched		l0_VOC|l1_Alkene|l2_Open-chain|l3_Branched|l4_|l5_(Z)-3,7-dimethyloct-2-ene	-3.52935	14.7669	-1.79693	8.5893	-2.11697	8.73308	0.213605	18.3217	22.6209	9.54633	23.6777	1.53899
2-Pentanone	683.9	9.02315	0.05	0.07	43	86	41	Pentan-2-one	VOC	Ketone	Open-chain	Saturated		l0_VOC|l1_Ketone|l2_Open-chain|l3_Saturated|l4_|l5_Pentan-2-one	32.9631	27.0575	-1.54308	11.7095	15.6333	38.8266	0.490572	3.95198	3.79984	2.22283	5.1712	0.0348613
2-Pentanone, 3-methyl-	567	6.06325	0.05	0.1	43	29	57	3-methylpentan-2-one	VOC	Ketone	Open-chain	Saturated		l0_VOC|l1_Ketone|l2_Open-chain|l3_Saturated|l4_|l5_3-methylpentan-2-one	31.1777	35.4015	3.22551	74.3478	-7.51835	71.5915	1.19238	9.14255	25.4389	22.2588	26.2156	2.19542
2-Pentene, (E)-	502.9	4.444	0.05	0.05	55	70	39	(E)-pent-2-ene	VOC	Alkene	Open-chain	Unbranched		l0_VOC|l1_Alkene|l2_Open-chain|l3_Unbranched|l4_|l5_(E)-pent-2-ene	44.9135	15.416	29.9676	15.9223	43.422	53.8289	0.645249	1.15179	2.20213	2.3186	3.08421	0.0216507
2-Pentene, 4-methyl-	572.9	6.22614	0.05	0.05	41	69	84	4-methylpent-2-ene	VOC	Alkene	Open-chain	Branched		l0_VOC|l1_Alkene|l2_Open-chain|l3_Branched|l4_|l5_4-methylpent-2-ene	22.8447	8.50454	22.2046	18.9977	3.82061	34.726	0.391353	2.7021	1.2786	3.00842	3.88326	0.0178924
2-Thiophenecarboxaldehyde	1017	23.9733	0.04	0.07	111	39	45	Thiophene-2-carbaldehyde	VOC	Sulfurous	Cyclic			l0_VOC|l1_Sulfurous|l2_Cyclic|l3_|l4_|l5_Thiophene-2-carbaldehyde	3.60052	40.4279	18.6551	34.943	17.558	49.8823	0.630482	-0.0577509	6.04241	4.24652	6.93325	0.0317203
3,5-Octadiene, (Z,Z)-	820.8	14.95	0.05	0.06	81	68	67	(3Z,5Z)-octa-3,5-diene	VOC	Alkene	Open-chain	Unbranched		l0_VOC|l1_Alkene|l2_Open-chain|l3_Unbranched|l4_|l5_(3Z,5Z)-octa-3,5-diene	10.4946	26.46	7.19698	55.2149	-7.22136	48.6735	0.658387	1.57686	3.13076	1.4389	3.77036	0.0334304
3-Ethyl-1,5-octadiene	938.7	20.4733	0.05	0.05	69	41	68	3-ethylocta-1,5-diene	VOC	Alkene	Open-chain	Branched		l0_VOC|l1_Alkene|l2_Open-chain|l3_Branched|l4_|l5_3-ethylocta-1,5-diene	38.3396	41.8553	20.5291	161.024	179.638	194.514	5.45168	0.112462	-0.262115	3.06974	1.72291	0.0256023
3-Hexen-1-ol	859.9	16.812	0.03	0.05	41	67	55	Hex-3-en-1-ol	VOC	Alcohol	Monohydric	Primary		l0_VOC|l1_Alcohol|l2_Monohydric|l3_Primary|l4_|l5_Hex-3-en-1-ol	11.2434	25.402	39.9549	10.7033	17.9809	46.3143	0.686825	25.7087	8.18345	19.4458	26.3449	2.01392
3-Hexene, (Z)-	584.3	6.496	0.05	0.06	55	41	39	(Z)-hex-3-ene	VOC	Alkene	Open-chain	Unbranched		l0_VOC|l1_Alkene|l2_Open-chain|l3_Unbranched|l4_|l5_(Z)-hex-3-ene	24.0848	7.03618	33.6868	11.2217	11.8045	36.9361	0.43403	3.4626	1.8839	1.45943	3.73482	0.0216628
3-Methyl-2-butene-1-thiol	824.2	15.076	0.05	0.09	41	69	39	3-methylbut-2-ene-1-thiol	VOC	Sulfurous	Thiol			l0_VOC|l1_Sulfurous|l2_Thiol|l3_|l4_|l5_3-methylbut-2-ene-1-thiol	-2.32192	24.2023	-3.23788	24.8784	35.778	38.668	0.639657	1.68358	-0.163692	-1.01975	0.148527	0.0486395
3-Methylcyclopentyl acetate	906.9	19	0.05	0.03	43	72	84	(3-methylcyclopentyl) acetate	VOC	Acetate				l0_VOC|l1_Acetate|l2_|l3_|l4_|l5_(3-methylcyclopentyl) acetate	14.7351	-4.69277	4.14615	-3.8595	-0.380387	4.72068	0.153448	0.412528	-1.94917	1.54418	0.371177	0.0145367
3-Nonene, (E)-	898	18.62	0.04	0.05	41	55	69	(E)-non-3-ene	VOC	Alkene	Open-chain	Unbranched		l0_VOC|l1_Alkene|l2_Open-chain|l3_Unbranched|l4_|l5_(E)-non-3-ene	9.10847	39.9764	1.45961	51.7414	35.1398	59.4517	0.839701	-0.126354	4.98234	4.4637	5.58533	0.0397204
3-Octanone	989.3	22.7967	0.06	0.05	43	57	72	Octan-3-one	VOC	Ketone	Open-chain	Saturated		l0_VOC|l1_Ketone|l2_Open-chain|l3_Saturated|l4_|l5_Octan-3-one	30.1837	-6.32766	-0.797446	10.5979	3.79317	25.6111	0.228126	1.62025	0.743273	1.06115	2.06903	0.0162147
3-Octene, (E)-	799.8	14.02	0.13	0.1	41	55	70	(E)-oct-3-ene	VOC	Alkene	Open-chain	Unbranched		l0_VOC|l1_Alkene|l2_Open-chain|l3_Unbranched|l4_|l5_(E)-oct-3-ene	20.8071	20.4686	-0.638257	37.0947	13.1335	43.2017	0.457808	32.662	11.4768	26.7077	33.5407	3.29011
3-Octene, (Z)-	796.7	13.8	0.05	0.07	55	41	56	(Z)-oct-3-ene	VOC	Alkene	Open-chain	Unbranched		l0_VOC|l1_Alkene|l2_Open-chain|l3_Unbranched|l4_|l5_(Z)-oct-3-ene	5.5797	21.9325	31.4586	32.5804	13.2346	47.4633	0.670091	-0.831272	4.1769	5.37164	5.83671	0.0513623
3-Pentanol	704.6	9.5965	0.05	0.08	59	31	41	Pentan-3-ol	VOC	Alcohol	Monohydric	Secondary		l0_VOC|l1_Alcohol|l2_Monohydric|l3_Secondary|l4_|l5_Pentan-3-ol	113.89	132.797	142.503	83.0961	159.133	190.6	5.52862	8.62086	8.66346	8.19853	10.9365	0.286092
3-Pentanone	697.9	9.415	0.1	0.08	57	29	86	Pentan-3-one	VOC	Ketone	Open-chain	Saturated		l0_VOC|l1_Ketone|l2_Open-chain|l3_Saturated|l4_|l5_Pentan-3-one	32.3261	5.87854	8.59366	57.8491	34.8448	61.0518	0.79136	17.0619	3.93418	12.7863	18.0414	0.557
4-Nonenal, (E)-	1102.7	27.58	0.05	0.05	41	55	84	(E)-non-4-enal	VOC	Aldehyde	Open-chain			l0_VOC|l1_Aldehyde|l2_Open-chain|l3_|l4_|l5_(E)-non-4-enal	9.21944	15.6404	2.18765	36.0832	4.76455	33.0532	0.350124	9.65232	3.34238	6.84358	10.6468	0.184335
4-Nonene	898	18.62	0.04	0.07	55	41	56	Non-4-ene	VOC	Alkene	Open-chain	Unbranched		l0_VOC|l1_Alkene|l2_Open-chain|l3_Unbranched|l4_|l5_Non-4-ene	5.20613	19.5789	3.98153	17.3792	12.4443	26.7526	0.253066	1.09746	7.03635	8.70753	10.0481	0.091546
4-Octene, (E)-	799.5	13.93	0.04	0.08	55	41	56	(E)-oct-4-ene	VOC	Alkene	Open-chain	Unbranched		l0_VOC|l1_Alkene|l2_Open-chain|l3_Unbranched|l4_|l5_(E)-oct-4-ene	43.7579	44.9311	8.96657	33.8667	24.7354	63.4068	0.847657	6.80628	2.50125	7.01732	8.23787	0.127214
5-Decene, (E)-	948.1	20.93	0.05	0.05	55	41	69	(E)-dec-5-ene	VOC	Alkene	Open-chain	Unbranched		l0_VOC|l1_Alkene|l2_Open-chain|l3_Unbranched|l4_|l5_(E)-dec-5-ene	-3.83456	8.38619	4.96923	7.06805	6.39692	10.102	0.178205	7.83624	6.99933	7.2375	10.3656	0.202863
5-Hepten-2-one, 6-methyl-	989.3	22.7794	0.05	0.06	43	41	55	6-methylhept-5-en-2-one	VOC	Ketone	Open-chain	Unsaturated		l0_VOC|l1_Ketone|l2_Open-chain|l3_Unsaturated|l4_|l5_6-methylhept-5-en-2-one	30.7854	-7.05664	0.0232182	9.79731	4.69656	26.0198	0.225729	0.470684	0.578531	1.14718	1.47819	0.0136047
Acetaldehyde	470.2	3.61729	0.05	0.06	44	42	43	Acetaldehyde	VOC	Aldehyde	Open-chain			l0_VOC|l1_Aldehyde|l2_Open-chain|l3_|l4_|l5_Acetaldehyde	7.26614	11.5567	4.03555	13.1916	20.6506	26.4163	0.35227	0.598027	-1.98989	0.517098	-0.910528	0.0166952
Acetic acid	560.7	5.93164	0.4	0.04	43	45	60	Acetic acid	VOC	Acid	Carboxylic acid	Fatty acid	Short	l0_VOC|l1_Acid|l2_Carboxylic acid|l3_Fatty acid|l4_Short|l5_Acetic acid	0.330575	36.0693	-2.68549	5.22731	-2.69168	22.8248	0.359111	3.6684	2.53173	7.8048	8.20917	0.0853686
Acetic acid, butyl ester	816.7	14.75	0.05	0.07	43	56	41	Butyl acetate	VOC	Ester			Acetic	l0_VOC|l1_Ester|l2_|l3_|l4_Acetic|l5_Butyl acetate	22.2624	25.9875	-4.2805	15.5382	17.1252	35.5972	0.447334	17.354	30.2885	21.6501	30.2789	3.08176
Acetic acid, methyl ester	517.1	4.762	0.1	0.1	43	42	29	Methyl acetate	VOC	Ester			Acetic	l0_VOC|l1_Ester|l2_|l3_|l4_Acetic|l5_Methyl acetate	12.0622	31.739	-1.77514	32.0452	28.8647	48.3841	0.584926	7.43671	4.20768	4.69822	8.0124	0.0667431
Acetophenone	1081.2	26.6883	0.05	0.07	105	77	51	1-phenylethanone	VOC	Ketone	Cyclic			l0_VOC|l1_Ketone|l2_Cyclic|l3_|l4_|l5_1-phenylethanone	1.58727	13.6605	5.30043	54.8595	12.9713	49.1486	0.646251	11.6467	3.65908	10.2344	13.2923	0.253282
Benzaldehyde	976.1	22.1817	0.05	0.07	106	105	77	Benzaldehyde	VOC	Aldehyde	Cyclic			l0_VOC|l1_Aldehyde|l2_Cyclic|l3_|l4_|l5_Benzaldehyde	4.90612	14.7174	2.80384	28.4117	23.3762	34.4365	0.401151	8.8247	1.72737	8.58285	10.8197	0.19551
Benzene	647.8	8.10538	0.05	0.1	78	77	52	Benzene	VOC	Alkene	Cyclic	Unbranched		l0_VOC|l1_Alkene|l2_Cyclic|l3_Unbranched|l4_|l5_Benzene	10.2066	18.9577	25.5133	16.2418	28.6557	42.5617	0.812198	0.767051	-0.518178	1.37301	1.01619	0.0131813
Benzene, 1,1'-[1,2-ethanediylbis(oxy)]bis-	1833.9	51.31	0.05	0.05	77	121	214	1,1'-[1,2-ethanediylbis(oxy)]dibenzene	VOC	Alkene	Cyclic	Branched		l0_VOC|l1_Alkene|l2_Cyclic|l3_Branched|l4_|l5_1,1'-[1,2-ethanediylbis(oxy)]dibenzene	24.1978	0.656896	-11.0664	25.7249	8.68605	26.7835	0.310064	5.6675	-0.0683841	5.91715	6.77277	0.0484363
Benzeneacetaldehyde	1058.9	25.7373	0.05	0.06	91	120	92	2-phenylacetaldehyde	VOC	Aldehyde	Cyclic			l0_VOC|l1_Aldehyde|l2_Cyclic|l3_|l4_|l5_2-phenylacetaldehyde	7.16811	35.1097	18.1127	50.7105	23.8719	59.3983	0.837354	8.66901	-0.19219	6.03018	8.95735	0.0859617
Benzenesulfonamide, N-butyl-	1814	50.7981	0.05	0.07	77	141	170	N-butylbenzenesulfonamide	VOC	Sulfurous	Amide			l0_VOC|l1_Sulfurous|l2_Amide|l3_|l4_|l5_N-butylbenzenesulfonamide	-4.07458	-5.04669	-1.3691	4.73537	-5.97981	-3.87793	0.185894	1.74822	-1.794	0.831206	0.0149468	0.01137
Benzoic acid	1164.6	29.9737	0.16	0.4	105	122	77	Benzoic acid	VOC	Acid	Carboxylic acid	Cyclic		l0_VOC|l1_Acid|l2_Carboxylic acid|l3_Cyclic|l4_|l5_Benzoic acid	3.21111	16.3493	36.3985	44.7133	23.8196	57.7136	0.744006	2.01938	-0.0509206	-0.589081	1.07566	0.012604
Benzophenone	1665.1	46.671	0.05	0.07	105	77	182	Benzophenone	VOC	Ketone	Cyclic			l0_VOC|l1_Ketone|l2_Cyclic|l3_|l4_|l5_Benzophenone	3.94608	29.0648	10.579	19.2557	22.5624	36.5559	0.419331	6.10932	0.93681	4.21337	6.50695	0.0323797
Butanoic acid, ethyl ester	803.2	14.11	0.05	0.05	71	43	29	Ethyl butyrate	VOC	Ester			Butanoic	l0_VOC|l1_Ester|l2_|l3_|l4_Butanoic|l5_Ethyl butyrate	32.8425	34.6907	6.95079	51.2213	11.7358	56.367	0.703797	6.57974	2.07716	11.8822	12.2472	0.132585
Butanoic acid, methyl ester	723.7	10.49	0.04	0.05	43	71	41	Methyl butyrate	VOC	Ester			Butanoic	l0_VOC|l1_Ester|l2_|l3_|l4_Butanoic|l5_Methyl butyrate	38.196	12.9627	-0.220866	10.0573	21.7335	42.4101	0.499212	10.9596	2.91987	5.68949	10.6983	0.184006
Butyrolactone	921.8	19.7264	0.04	0.08	42	56	86	Dihydro-2(3H)-furanone	VOC	Ketone	Cyclic			l0_VOC|l1_Ketone|l2_Cyclic|l3_|l4_|l5_Dihydro-2(3H)-furanone	10.4855	16.0081	3.5027	2.59683	6.68191	17.7402	0.258019	4.70847	0.352669	4.41152	5.2683	0.030846
C2H5CH=CHCH=CH2	595.8	6.81	0.04	0.04	67	41	82	(3E)-1,3-hexadiene	VOC	Alkene	Open-chain			l0_VOC|l1_Alkene|l2_Open-chain|l3_|l4_|l5_(3E)-1,3-hexadiene	-5.60607	33.9114	24.9617	64.426	11.0019	67.9033	0.855215	5.68743	3.05079	3.61613	6.63213	0.0518951
Carbon disulfide	525.9	5.00135	0.25	0.2	76	44	32	Methanedithione	VOC	Sulfurous	Sulfide			l0_VOC|l1_Sulfurous|l2_Sulfide|l3_|l4_|l5_Methanedithione	17.6132	19.4648	5.34683	-0.564898	31.8161	34.2879	0.431247	5.32002	2.325	6.68402	7.37253	0.0709837
cis-2-Nonene	907.1	19.07	0.05	0.06	55	41	43	(Z)-non-2-ene	VOC	Alkene	Open-chain	Unbranched		l0_VOC|l1_Alkene|l2_Open-chain|l3_Unbranched|l4_|l5_(Z)-non-2-ene	4.50743	4.67886	6.23325	-1.38946	0.966464	6.97017	0.15274	1.32021	0.184254	4.01113	3.88967	0.0199235
Cyclopentaneacetic acid, 3-oxo-2-pentyl-, methyl ester	1665.1	46.6633	0.05	0.06	83	82	153	Methyl (3-oxo-2-pentylcyclopentyl)acetate	VOC	Ester				l0_VOC|l1_Ester|l2_|l3_|l4_|l5_Methyl (3-oxo-2-pentylcyclopentyl)acetate	-1.70274	-0.483672	-0.335563	6.50476	-0.127449	2.12702	0.157729	1.50739	6.03739	3.77526	6.26869	0.0501964
Cyclopropane, 1,1-dimethyl-2-(2-methyl-2-propenyl)-	835	15.6233	0.04	0.04	41	69	81	1,1-Dimethyl-2-(2-methyl-2-propen-1-yl)cyclopropane	VOC	Alkane	Cyclic	Branched		l0_VOC|l1_Alkane|l2_Cyclic|l3_Branched|l4_|l5_1,1-Dimethyl-2-(2-methyl-2-propen-1-yl)cyclopropane	-4.32745	3.09693	5.82329	27.0269	16.4616	25.5715	0.324763	5.58481	1.38586	4.18338	6.02742	0.0784953
Decanal	1212.5	31.8621	0.05	0.06	43	41	57	Decanal	VOC	Aldehyde	Open-chain			l0_VOC|l1_Aldehyde|l2_Open-chain|l3_|l4_|l5_Decanal	-0.550247	63.4208	61.6165	27.3026	2.17763	69.2469	0.92289	0.376479	3.36223	1.60197	3.3126	0.0137284
Decane	999.9	23.2564	0.04	0.05	43	57	41	Decane	VOC	Alkane	Open-chain	Unbranched		l0_VOC|l1_Alkane|l2_Open-chain|l3_Unbranched|l4_|l5_Decane	10.8338	2.40415	5.12764	2.44285	-4.62027	7.40782	0.191062	2.87415	6.62404	7.70199	8.96038	0.0604843
Dimethyl sulfide	511.3	4.64461	0.1	0.15	47	62	45	Methylsulfanylmethane	VOC	Sulfurous	Sulfide			l0_VOC|l1_Sulfurous|l2_Sulfide|l3_|l4_|l5_Methylsulfanylmethane	10.3128	25.2267	2.8859	13.7357	3.90326	26.7774	0.371026	36.5203	42.9234	32.4955	44.222	6.68445
Dimethyl sulfone	922.7	19.77	0.05	0.2	79	94	45	Methylsulfonylmethane	VOC	Sulfurous	Sulfone			l0_VOC|l1_Sulfurous|l2_Sulfone|l3_|l4_|l5_Methylsulfonylmethane	50.3246	58.3286	22.2421	33.4294	29.5203	77.7496	1.36754	8.49952	18.7897	19.8049	21.7769	1.42101
Dimethyl Sulfoxide	841	15.8907	0.1	0.3	63	78	45	Methylsulfinylmethane	VOC	Sulfurous	Sulfoxide			l0_VOC|l1_Sulfurous|l2_Sulfoxide|l3_|l4_|l5_Methylsulfinylmethane	5.96578	35.2424	7.57903	2.5637	1.43922	26.3233	0.439853	28.0744	41.9973	36.8557	42.783	6.51325
Dimethyl trisulfide	985	22.5791	0.05	0.06	126	45	79	Dimethyltrisulfane	VOC	Sulfurous	Sulfide			l0_VOC|l1_Sulfurous|l2_Sulfide|l3_|l4_|l5_Dimethyltrisulfane	10.0304	15.1986	56.3653	25.3618	42.5249	67.3313	0.963468	1.01863	-1.46898	1.75839	0.345608	0.0164535
Diphenyl ether	1427.1	39.373	0.05	0.07	170	141	77	1,1'-Oxydibenzene	VOC	Ether				l0_VOC|l1_Ether|l2_|l3_|l4_|l5_1,1'-Oxydibenzene	51.4535	53.159	15.5156	36.3443	23.0164	74.9689	1.03342	17.1258	4.61267	16.1247	19.1177	1.11617
Disulfide, dimethyl	749.6	11.6643	0.05	0.1	94	45	79	Methyldisulfanylmethane	VOC	Sulfurous	Sulfide			l0_VOC|l1_Sulfurous|l2_Sulfide|l3_|l4_|l5_Methyldisulfanylmethane	7.41095	20.2077	20.6558	-0.0824521	12.8188	28.0155	0.381188	0.702868	-0.193344	2.71294	2.64121	0.0195726
Dodecane	1199.8	31.3917	0.05	0.06	43	57	71	Dodecane	VOC	Alkane	Open-chain	Unbranched		l0_VOC|l1_Alkane|l2_Open-chain|l3_Unbranched|l4_|l5_Dodecane	3.52069	7.84686	-1.14497	20.9708	-1.72579	15.8812	0.222586	2.53067	-0.733765	0.693025	1.51344	0.0126775
Dodecanoic acid	1559.5	43.5506	0.05	0.08	60	43	41	Dodecanoic acid	VOC	Acid	Carboxylic acid	Fatty acid	Medium	l0_VOC|l1_Acid|l2_Carboxylic acid|l3_Fatty acid|l4_Medium|l5_Dodecanoic acid	13.073	8.0924	3.56707	17.592	13.6661	24.4881	0.581207	1.36064	3.08658	-0.520761	2.47069	0.0168748
Eicosane	1999.6	55.525	0.05	0.05	57	43	71	Eicosane	VOC	Alkane	Open-chain	Unbranched		l0_VOC|l1_Alkane|l2_Open-chain|l3_Unbranched|l4_|l5_Eicosane	-6.39855	9.73218	20.8111	15.7695	1.17125	22.337	0.326243	7.95643	3.8911	2.26405	8.34031	0.0561048
Ethane, isothiocyanato-	808.8	14.43	0.1	0.07	87	59	27	Isothiocyanatoethane	VOC	Sulfurous	Open-chain	Unbranched		l0_VOC|l1_Sulfurous|l2_Open-chain|l3_Unbranched|l4_|l5_Isothiocyanatoethane	4.09892	-3.74215	54.3432	1.17162	49.2774	54.4214	0.744644	9.97883	2.51353	8.32118	11.2507	0.20872
Ethanol	482.9	3.92196	0.05	0.07	45	46	43	Ethanol	VOC	Alcohol	Monohydric	Primary		l0_VOC|l1_Alcohol|l2_Monohydric|l3_Primary|l4_|l5_Ethanol	29.6185	36.1088	-1.19787	34.5781	63.5536	72.2396	1.03363	5.44435	3.01921	4.17864	6.59309	0.0521621
Ethanol, 2-(dodecyloxy)-	1748.9	49.02	0.05	0.07	57	43	71	2-dodecyloxyethanol	VOC	Alcohol	Monohydric	Primary	Cyclic	l0_VOC|l1_Alcohol|l2_Monohydric|l3_Primary|l4_Cyclic|l5_2-dodecyloxyethanol	11.9167	0.244293	3.24425	-1.32828	6.39198	8.02582	0.23151	-1.31052	0.416162	0.608764	-0.0986883	0.0242256
Ethyl Acetate	584.3	6.47023	0.05	0.15	43	29	45	Ethyl acetate	VOC	Acetate				l0_VOC|l1_Acetate|l2_|l3_|l4_|l5_Ethyl acetate	9.32606	4.38026	3.65046	25.5434	10.8783	25.2442	0.355774	6.60994	3.35646	1.86236	7.15649	0.0646226
Furan, 2-ethyl-	702.3	9.51547	0.05	0.1	81	96	53	2-ethylfuran	VOC	Furan				l0_VOC|l1_Furan|l2_|l3_|l4_|l5_2-ethylfuran	8.65387	39.7531	7.60962	54.4749	-0.404365	54.1687	0.575391	4.07124	2.8406	3.68367	4.84623	0.0682544
Furan, 2-methyl-	572.9	6.2	0.08	0.08	82	53	81	2-methylfuran	VOC	Furan				l0_VOC|l1_Furan|l2_|l3_|l4_|l5_2-methylfuran	5.79931	2.23939	9.4059	4.80073	17.6614	20.103	0.304763	0.880502	0.295213	6.78437	6.28467	0.0460217
Furan, 2-pentyl-	994.6	23.0085	0.05	0.06	81	53	27	2-pentylfuran	VOC	Furan				l0_VOC|l1_Furan|l2_|l3_|l4_|l5_2-pentylfuran	0.117963	9.11923	-3.00136	-1.66796	1.9429	3.7437	0.22022	2.07392	0.243141	2.49729	2.88925	0.0273164
Furan, 3-methyl-	584.3	6.48	0.08	0.08	82	53	81	3-methylfuran	VOC	Furan				l0_VOC|l1_Furan|l2_|l3_|l4_|l5_3-methylfuran	15.3851	25.1845	12.6879	31.352	-4.18633	37.2851	0.487384	2.07287	3.50898	0.480001	4.12601	0.0300314
Glycerin	978	22.26	0.2	0.13	61	43	31	1,2,3-Propanetriol	VOC	Alcohol	Polyhydric			l0_VOC|l1_Alcohol|l2_Polyhydric|l3_|l4_|l5_1,2,3-Propanetriol	22.7718	10.4826	-6.0134	12.4735	10.0133	23.2442	0.429895	5.81986	2.42081	6.53604	8.22689	0.0863767
Heptadecane	1699.9	47.675	0.05	0.07	57	43	71	Heptadecane	VOC	Alkane	Open-chain	Unbranched		l0_VOC|l1_Alkane|l2_Open-chain|l3_Unbranched|l4_|l5_Heptadecane	18.8536	3.89103	31.7092	9.86746	0.414394	31.3039	0.363247	2.40584	2.04397	1.46427	2.95337	0.0243992
Heptanal	906.9	19.0495	0.05	0.06	44	43	70	Heptanal	VOC	Aldehyde	Open-chain			l0_VOC|l1_Aldehyde|l2_Open-chain|l3_|l4_|l5_Heptanal	27.9427	19.4949	37.6377	29.0335	18.7279	44.8635	0.561835	1.5926	-0.534119	2.52985	2.61941	0.0155448
Heptane	697.9	9.3703	0.05	0.05	43	41	29	Heptane	VOC	Alkane	Open-chain	Unbranched		l0_VOC|l1_Alkane|l2_Open-chain|l3_Unbranched|l4_|l5_Heptane	20.8832	5.48814	7.75145	61.5566	45.6775	63.753	0.878665	20.683	2.57777	15.3933	21.5311	1.06931
Heptane, 2-methyl-	763.7	12.3008	0.05	0.05	43	57	42	2-methylheptane	VOC	Alkane	Open-chain	Branched		l0_VOC|l1_Alkane|l2_Open-chain|l3_Branched|l4_|l5_2-methylheptane	5.30891	9.76495	9.57126	21.6237	4.10897	22.331	0.345088	3.90613	7.75051	4.97831	9.475	0.159163
Hexadecane	1599.9	44.7843	0.05	0.06	57	43	71	Hexadecane	VOC	Alkane	Open-chain	Unbranched		l0_VOC|l1_Alkane|l2_Open-chain|l3_Unbranched|l4_|l5_Hexadecane	9.77658	-5.36927	24.8056	7.53388	1.34989	20.5945	0.296191	5.40351	-1.46638	4.61957	5.4887	0.0485202
Hexadecenoic acid, Z-11-	1944.1	54.1333	0.05	0.13	55	41	69	(Z)-hexadec-11-enoic acid	VOC	Acid	Carboxylic acid	Fatty acid	Long	l0_VOC|l1_Acid|l2_Carboxylic acid|l3_Fatty acid|l4_Long|l5_(Z)-hexadec-11-enoic acid	5.31016	9.09682	7.74208	2.90931	-1.8676	10.2352	0.190231	0.0361779	2.37405	0.0891	1.93736	0.0199825
Hexanal	805.4	14.22	0.05	0.1	44	56	41	Hexanal	VOC	Aldehyde	Open-chain			l0_VOC|l1_Aldehyde|l2_Open-chain|l3_|l4_|l5_Hexanal	-0.943871	1.8826	0.517302	10.642	3.19782	8.36763	0.150125	4.10346	1.4903	4.96148	5.91983	0.0409537
Hexanoic acid	972.1	22	0.1	0.25	60	41	43	Hexanoic acid	VOC	Acid	Carboxylic acid	Fatty acid	Medium	l0_VOC|l1_Acid|l2_Carboxylic acid|l3_Fatty acid|l4_Medium|l5_Hexanoic acid	-0.958748	6.22274	-2.49021	-3.66229	12.0136	6.7856	0.285295	1.04247	-1.14653	-0.418602	-0.355133	0.0137818
Hydrazine, ethyl-	563.5	6.01367	0.45	0.1	45	60	31	Ethylhydrazine	VOC					l0_VOC|l1_|l2_|l3_|l4_|l5_Ethylhydrazine	1.69273	25.2572	-1.49157	-1.60032	-2.85631	13.464	0.244126	4.37386	1.477	5.41424	6.72012	0.055865
Isoprene	511.7	4.7	0.1	0.1	67	53	68	Isoprene	VOC	Alkene	Open-chain	Branched		l0_VOC|l1_Alkene|l2_Open-chain|l3_Branched|l4_|l5_Isoprene	40.3189	20.1267	33.2056	27.9445	30.4897	49.0397	0.58346	1.52687	3.20531	3.00141	4.22203	0.0293345
Isopropyl myristate	1824.5	51.065	0.06	0.06	43	60	41	Isopropyl myristate	VOC	Ester				l0_VOC|l1_Ester|l2_|l3_|l4_|l5_Isopropyl myristate	2.91404	8.04659	3.23805	7.80844	8.41674	14.5268	0.234052	1.23539	3.309	2.50689	4.03465	0.0313661
Isopropyl palmitate	2022.2	56.0807	0.05	0.05	256	102	43	Isopropyl palmitate	VOC	Ester				l0_VOC|l1_Ester|l2_|l3_|l4_|l5_Isopropyl palmitate	5.0167	20.0799	-14.8168	28.6177	10.9709	26.0748	0.34281	2.24611	-0.180523	4.87788	4.75873	0.0240945
Methanethiol	476.4	3.76217	0.05	0.05	47	45	46	Methanethiol	VOC	Sulfurous	Thiol			l0_VOC|l1_Sulfurous|l2_Thiol|l3_|l4_|l5_Methanethiol	21.1961	19.1974	22.075	64.3512	164.144	150.762	4.25057	-1.15367	0.494369	0.605507	-0.0671814	0.0152085
Methyl Isobutyl Ketone	741.8	11.303	0.05	0.06	43	58	57	4-methyl-2-pentanone	VOC	Ketone	Open-chain	Saturated		l0_VOC|l1_Ketone|l2_Open-chain|l3_Saturated|l4_|l5_4-methyl-2-pentanone	-1.90982	38.7588	1.22852	14.5818	20.4248	38.1695	0.5752	25.8638	15.5537	25.5426	29.441	2.57612
Methyl methacrylate	713.4	9.985	0.05	0.09	41	69	39	Methyl methacrylate	VOC	Ester				l0_VOC|l1_Ester|l2_|l3_|l4_|l5_Methyl methacrylate	-4.16901	9.52017	-2.90611	-1.36	1.06279	1.76917	0.201849	3.81423	1.35289	2.75001	4.37484	0.0904494
Methyl thiolacetate	704.6	9.62529	0.04	0.07	43	90	45	S-methylethanethioate	VOC	Sulfurous	Thiol			l0_VOC|l1_Sulfurous|l2_Thiol|l3_|l4_|l5_S-methylethanethioate	8.75113	34.6215	2.41015	22.1895	28.9676	42.4524	0.4359	17.5858	29.8524	29.5533	32.6124	3.71082
Methyl vinyl ketone	558.8	5.848	0.1	0.1	55	43	70	3-buten-2-one	VOC	Ketone	Open-chain	Unsaturated		l0_VOC|l1_Ketone|l2_Open-chain|l3_Unsaturated|l4_|l5_3-buten-2-one	6.17181	21.0454	-1.25603	14.7316	6.71562	22.4328	0.328898	3.95625	4.4242	0.87824	5.13898	0.046982
n-Decanoic acid	1360.7	37.145	0.05	0.07	60	41	43	Decanoic acid	VOC	Acid	Carboxylic acid	Fatty acid	Medium	l0_VOC|l1_Acid|l2_Carboxylic acid|l3_Fatty acid|l4_Medium|l5_Decanoic acid	2.88176	1.81414	7.78211	12.9435	7.00295	14.5132	0.261778	0.63953	2.92657	1.62032	3.06049	0.00992777
n-Hexadecanoic acid	1962.8	54.5896	0.05	0.1	43	60	41	Hexadecanoic acid	VOC	Acid	Carboxylic acid	Fatty acid	Long	l0_VOC|l1_Acid|l2_Carboxylic acid|l3_Fatty acid|l4_Long|l5_Hexadecanoic acid	-1.97003	-3.63637	13.61	7.66184	11.3731	15.1191	0.258778	3.21691	6.13293	-0.589045	6.14114	0.0432348
n-Hexane	563.5	6	0.1	0.2	57	43	41	Hexane	VOC	Alkane	Open-chain	Unbranched		l0_VOC|l1_Alkane|l2_Open-chain|l3_Unbranched|l4_|l5_Hexane	34.0184	7.66454	4.1921	23.7994	7.92066	39.1815	0.394314	9.88115	12.6464	5.70831	13.533	0.182194
n-Propyl acetate	715.4	10.095	0.04	0.07	43	61	42	Propyl acetate	VOC	Acetate				l0_VOC|l1_Acetate|l2_|l3_|l4_|l5_Propyl acetate	14.6184	8.23433	6.00558	20.5017	25.1198	33.8788	0.285454	10.1261	21.5316	25.949	26.4165	1.97314
Nonadecane	1899.9	53.035	0.05	0.06	57	43	71	Nonadecane	VOC	Alkane	Open-chain	Unbranched		l0_VOC|l1_Alkane|l2_Open-chain|l3_Unbranched|l4_|l5_Nonadecane	6.2746	9.89394	27.6425	9.86448	-0.957909	26.5591	0.312237	1.07551	2.41567	-1.05633	2.01198	0.0143405
Nonanal	1110.7	27.8992	0.06	0.07	41	57	43	Nonanal	VOC	Aldehyde	Open-chain			l0_VOC|l1_Aldehyde|l2_Open-chain|l3_|l4_|l5_Nonanal	2.16521	20.4215	24.7762	10.8238	0.578156	28.7896	0.325385	2.28234	1.88028	1.1574	2.82604	0.0169736
Nonane	899.8	18.72	0.05	0.06	43	57	41	Nonane	VOC	Alkane	Open-chain	Unbranched		l0_VOC|l1_Alkane|l2_Open-chain|l3_Unbranched|l4_|l5_Nonane	9.43256	30.6475	24.4755	41.4598	12.4666	47.3808	0.613099	5.96198	13.6642	21.0091	21.8813	1.03232
Nonane, 2-methyl-	965.1	21.67	0.05	0.06	43	57	71	2-methylnonane	VOC	Alkane	Open-chain	Branched		l0_VOC|l1_Alkane|l2_Open-chain|l3_Branched|l4_|l5_2-methylnonane	2.56592	19.4878	0.692606	16.3223	-0.634178	20.5506	0.207379	-0.129977	1.54469	-0.464387	1.30416	0.0109532
Nonanoic acid	1262.2	33.6772	0.05	0.12	60	41	57	Nonanoic acid	VOC	Acid	Carboxylic acid	Fatty acid	Medium	l0_VOC|l1_Acid|l2_Carboxylic acid|l3_Fatty acid|l4_Medium|l5_Nonanoic acid	3.45238	5.08135	10.106	6.95557	7.99294	15.4333	0.295396	-0.690973	-0.426953	-0.295705	-0.646377	0.00903723
Octadecane	1799.9	50.42	0.05	0.06	57	43	71	Octadecane	VOC	Alkane	Open-chain	Unbranched		l0_VOC|l1_Alkane|l2_Open-chain|l3_Unbranched|l4_|l5_Octadecane	13.1757	9.60209	45.7323	6.50092	-5.30781	39.1598	0.536325	2.02489	0.300508	0.532336	1.47121	0.0114065
Octadecanoic acid	2140.1	59.013	0.15	0.25	43	41	60	Octadecanoic acid	VOC	Acid	Carboxylic acid	Fatty acid	Long	l0_VOC|l1_Acid|l2_Carboxylic acid|l3_Fatty acid|l4_Long|l5_Octadecanoic acid	-5.82756	6.44178	-2.91414	15.2232	19.4201	19.261	0.283128	3.64637	-0.341308	0.967778	3.10011	0.0187105
Octanal	1008.9	23.64	0.05	0.04	43	41	29	Octanal	VOC	Aldehyde	Open-chain			l0_VOC|l1_Aldehyde|l2_Open-chain|l3_|l4_|l5_Octanal	2.62373	5.71872	10.72	5.76357	-2.35909	11.1109	0.14072	6.73057	1.27857	2.44016	6.67704	0.0543367
Octanoic acid	1164.6	30.0256	0.05	0.12	60	43	41	Octanoic acid	VOC	Acid	Carboxylic acid	Fatty acid	Medium	l0_VOC|l1_Acid|l2_Carboxylic acid|l3_Fatty acid|l4_Medium|l5_Octanoic acid	17.4594	2.63193	2.18713	7.07719	2.27862	16.2279	0.270907	1.28955	-1.00005	-0.972664	0.531766	0.00587887
Pentadecane	1500.1	41.73	0.05	0.07	57	43	71	Pentadecane	VOC	Alkane	Open-chain	Unbranched		l0_VOC|l1_Alkane|l2_Open-chain|l3_Unbranched|l4_|l5_Pentadecane	8.17376	-5.75159	11.7023	4.32263	-2.31683	7.82173	0.175324	5.71264	1.52566	4.48017	6.11816	0.0422575
Pentadecanoic acid	1861.3	52.0225	0.04	0.14	43	60	41	Pentadecanoic acid	VOC	Acid	Carboxylic acid	Fatty acid	Long	l0_VOC|l1_Acid|l2_Carboxylic acid|l3_Fatty acid|l4_Long|l5_Pentadecanoic acid	2.77506	20.3241	10.2479	10.7562	-2.9824	19.5363	0.269239	1.19331	-0.0753451	1.09296	1.33402	0.0111134
Pentanal	702.3	9.53186	0.05	0.06	44	58	29	Pentanal	VOC	Aldehyde	Open-chain			l0_VOC|l1_Aldehyde|l2_Open-chain|l3_|l4_|l5_Pentanal	3.8527	6.47521	-1.05807	15.5198	2.18012	13.8514	0.164235	4.93199	3.41727	5.66471	7.00723	0.0504063
Pentane, 2-methyl-	539.4	5.354	0.06	0.15	43	42	41	2-methylpentane	VOC	Alkane	Open-chain	Branched		l0_VOC|l1_Alkane|l2_Open-chain|l3_Branched|l4_|l5_2-methylpentane	42.8582	42.301	9.56076	28.9697	-0.482152	56.5654	1.00318	-1.17313	1.96157	1.70116	2.20509	0.0269105
Pentanoic acid	879.4	17.67	0.1	0.1	60	41	45	Valeric acid	VOC	Acid	Carboxylic acid	Fatty acid	Short	l0_VOC|l1_Acid|l2_Carboxylic acid|l3_Fatty acid|l4_Short|l5_Valeric acid	-1.44013	5.53067	-2.98696	-1.39104	0.106671	0.0696913	0.188265	1.39959	-0.396689	-1.35993	-0.450302	0.0159964
Pentanoic acid, 2,2,4-trimethyl-3-carboxyisopropyl, isobutyl ester	1595.2	44.6435	0.05	0.06	71	43	28	2,2,4-trimethyl-3-carboxyisopropylpentanoic acid, isobutyl ester	VOC	Ester				l0_VOC|l1_Ester|l2_|l3_|l4_|l5_2,2,4-trimethyl-3-carboxyisopropylpentanoic acid, isobutyl ester	4.55804	12.6459	16.7564	3.88577	-4.18598	17.3293	0.275915	4.59726	1.35103	4.28757	5.2945	0.0277428
Phenol	982.3	22.4521	0.05	0.08	94	66	39	Phenol	VOC	Alcohol	Monohydric	Secondary	Cyclic	l0_VOC|l1_Alcohol|l2_Monohydric|l3_Secondary|l4_Cyclic|l5_Phenol	-1.1882	6.29729	-6.22871	26.1419	8.38411	18.3108	0.306445	5.53927	1.82527	4.87843	6.73631	0.0373421
Phenylmaleic anhydride	1563	43.6609	0.05	0.15	102	174	76	3-Phenyl-2,5-furandione	VOC	Furan				l0_VOC|l1_Furan|l2_|l3_|l4_|l5_3-Phenyl-2,5-furandione	-2.76079	18.6949	11.7844	20.2847	17.7955	31.4679	0.318349	4.66116	2.13315	2.74554	4.93169	0.0254333
Propanoic acid	683.9	8.98	0.13	0.12	45	57	55	Propanoic acid	VOC	Acid	Carboxylic acid	Fatty acid	Short	l0_VOC|l1_Acid|l2_Carboxylic acid|l3_Fatty acid|l4_Short|l5_Propanoic acid	19.1726	17.9187	0.863153	12.4249	0.831087	24.96	0.380306	5.60112	4.91039	6.24078	7.63672	0.200879
Propanoic acid, ethyl ester	713.4	9.983	0.1	0.18	57	102	75	Ethyl propionate	VOC	Ester				l0_VOC|l1_Ester|l2_|l3_|l4_|l5_Ethyl propionate	-15.2033	27.3888	1.86747	13.8698	7.14082	20.6519	0.378847	6.36878	-0.305091	4.45818	6.48428	0.0728826
Alkene1	1005.6	23.5	0.05	0.05	109	67	81	Alkene1	VOC	Alkene				l0_VOC|l1_Alkene|l2_|l3_|l4_|l5_Alkene1	12.9789	18.8682	12.9549	8.64297	24.4635	33.7934	0.453564	9.85037	14.6737	3.91624	14.9358	0.243816
Alkene2	1011.9	23.76	0.03	0.05	109	67	81	Alkene2	VOC	Alkene				l0_VOC|l1_Alkene|l2_|l3_|l4_|l5_Alkene2	0.497809	2.72095	2.3661	0.692605	5.47325	5.33153	0.130392	7.61884	6.26122	4.1897	8.87019	0.130015
Acid1	1817.8	50.898	0.05	0.05	45	57	43	Acid1	VOC	Acid				l0_VOC|l1_Acid|l2_|l3_|l4_|l5_Acid1	89.3013	62.3688	83.7707	23.1478	90.8015	115.929	2.82177	1.06909	-0.37542	1.2645	1.24668	0.0168926
Sulfone1	1971.6	54.8278	0.05	0.07	125	77	51	Sulfone1	VOC	Sulfurous	Sulfone			l0_VOC|l1_Sulfurous|l2_Sulfone|l3_|l4_|l5_Sulfone1	-1.32181	-2.21925	-6.15122	0.364604	-1.41799	-5.35137	0.170564	1.46781	1.41362	1.82755	2.42134	0.0100878
Biphenyl1	2153.8	59.3556	0.06	0.06	262	261	77	Biphenyl1	VOC					l0_VOC|l1_|l2_|l3_|l4_|l5_Biphenyl1	-0.527866	9.15106	4.19496	2.47496	6.91076	10.3806	0.295003	-0.942249	0.221741	1.3366	0.68119	0.0135146
Alcohol1	2202.4	60.5712	0.04	0.06	246	245	247	Alcohol1	VOC	Alcohol				l0_VOC|l1_Alcohol|l2_|l3_|l4_|l5_Alcohol1	5.17393	18.8656	-8.28903	25.6057	8.42029	23.7485	0.324417	6.89848	1.33921	5.40312	7.19148	0.0460396
Amide1	872.3	17.4435	0.1	0.2	45	44	43	Amide1	VOC	Amide				l0_VOC|l1_Amide|l2_|l3_|l4_|l5_Amide1	15.1324	4.77984	-3.81507	-2.4549	35.415	27.3005	0.464458	2.24692	4.64229	3.45892	5.86678	0.0409618
Tetradecanoic acid	1760.4	49.3312	0.04	0.1	60	41	43	Tetradecanoic acid	VOC	Acid	Carboxylic acid	Fatty acid		l0_VOC|l1_Acid|l2_Carboxylic acid|l3_Fatty acid|l4_|l5_Tetradecanoic acid	-1.12899	4.60277	11.6292	1.32006	-0.151267	8.31918	0.217499	2.09426	1.36047	-0.165239	2.50936	0.00828519
Tetrasulfide, dimethyl	1245.8	33.077	0.05	0.06	79	158	45	Dimethyltetrasulfane	VOC	Sulfurous	Sulfide			l0_VOC|l1_Sulfurous|l2_Sulfide|l3_|l4_|l5_Dimethyltetrasulfane	-1.68673	35.2395	18.5145	14.9537	11.0034	38.423	0.594054	2.32421	4.39445	3.63567	5.64426	0.027991
Thiazole	741.8	11.31	0.05	0.25	85	58	57	1,3-Thiazole	VOC	Sulfurous	Azole			l0_VOC|l1_Sulfurous|l2_Azole|l3_|l4_|l5_1,3-Thiazole	2.90523	5.19131	-4.86855	19.9963	7.44119	16.4797	0.262218	3.46776	5.05841	0.708516	5.7345	0.0324462
Thiazole, 2-methyl-	812.6	14.55	0.05	0.12	58	99	57	2-Methyl-1,3-thiazole	VOC	Sulfurous	Azole			l0_VOC|l1_Sulfurous|l2_Azole|l3_|l4_|l5_2-Methyl-1,3-thiazole	-15.3082	19.208	-2.31521	15.0261	5.50115	13.1449	0.347444	0.252685	2.66614	3.2992	3.90795	0.0238673
Thiophene	661	8.431	0.05	0.1	84	58	45	Thiophene	VOC	Sulfurous	Cyclic	Unbranched		l0_VOC|l1_Sulfurous|l2_Cyclic|l3_Unbranched|l4_|l5_Thiophene	3.88261	7.283	-1.38885	6.17259	35.3505	28.6889	0.382219	2.42365	-1.85107	1.8295	2.42183	0.0159201
Thiophene, 2-ethyl-	872.3	17.425	0.05	0.1	97	112	45	2-ethylthiophene	VOC	Sulfurous	Cyclic	Branched		l0_VOC|l1_Sulfurous|l2_Cyclic|l3_Branched|l4_|l5_2-ethylthiophene	33.6134	72.6576	1.01976	35.4112	16.2829	75.23	0.972265	13.1956	11.5311	10.4058	14.6294	0.787361
Thiophene, 2-methyl-	776.6	12.9	0.05	0.05	97	45	39	2-methylthiophene	VOC	Sulfurous	Cyclic	Branched		l0_VOC|l1_Sulfurous|l2_Cyclic|l3_Branched|l4_|l5_2-methylthiophene	7.17129	12.4758	3.41406	19.9041	21.637	31.2308	0.260191	0.134149	3.36487	7.77512	7.40855	0.0771341
Thiophene, 3,4-dimethyl-	885.6	18.04	0.05	0.1	111	97	45	3,4-dimethylthiophene	VOC	Sulfurous	Cyclic	Branched		l0_VOC|l1_Sulfurous|l2_Cyclic|l3_Branched|l4_|l5_3,4-dimethylthiophene	5.88437	1.3853	16.3532	43.8505	24.8951	46.735	0.479417	0.565496	3.37287	5.07298	5.56424	0.0494225
Thiophene, 3-methyl-	785.6	13.3	0.05	0.06	97	45	39	3-methylthiophene	VOC	Sulfurous	Cyclic	Branched		l0_VOC|l1_Sulfurous|l2_Cyclic|l3_Branched|l4_|l5_3-methylthiophene	21.1163	29.7726	19.3844	61.3219	9.72631	68.9157	1.03059	0.779534	0.0600511	2.49134	2.03149	0.0182364
Toluene	771.3	12.6604	0.05	0.06	91	65	39	Toluene	VOC	Alkene	Cyclic	Branched		l0_VOC|l1_Alkene|l2_Cyclic|l3_Branched|l4_|l5_Toluene	-1.51461	27.334	-3.2311	21.6052	16.0768	30.142	0.312631	61.9754	54.2935	55.9132	69.3328	15.4249
trans-3-Decene	992.1	22.9	0.05	0.05	41	55	69	(E)-dec-3-ene	VOC	Alkene	Open-chain	Unbranched		l0_VOC|l1_Alkene|l2_Open-chain|l3_Unbranched|l4_|l5_(E)-dec-3-ene	-3.63081	5.83204	5.28402	21.507	11.9403	21.1349	0.305312	1.20552	1.62563	-0.327476	1.45511	0.0272417
trans--4-Nonene	898	18.62	0.05	0.05	55	41	56	(E)-non-4-ene	VOC	Alkene	Open-chain	Unbranched		l0_VOC|l1_Alkene|l2_Open-chain|l3_Unbranched|l4_|l5_(E)-non-4-ene	5.48084	21.1823	2.51717	19.4185	14.8737	28.9598	0.264628	2.69938	7.32303	8.778	10.2481	0.0881489
Tridecane	1299.9	35.0573	0.05	0.05	57	43	71	Tridecane	VOC	Alkane	Open-chain	Unbranched		l0_VOC|l1_Alkane|l2_Open-chain|l3_Unbranched|l4_|l5_Tridecane	13.1754	8.51953	1.31063	14.2927	14.1213	22.6593	0.366091	3.32841	3.34728	1.68082	4.32386	0.0210504
